# Supplementary material for: Evaluation of an intervention aimed at supporting new parents: the Baby Newsletter project
Source: Ital J Pediatr. 2020 Sep 4;46:123. doi: 10.1186/s13052-020-00886-5 (PMC7487811; doi:10.1186/s13052-020-00886-5)
Supplement: Supplementary file 1 — Additional file 1. [file 13052_2020_886_MOESM1_ESM.zip]

Archive with 2 entries (2 files):
- Appendix 1_first month.pdf
- Appendix 1_translation_06_06_2020.doc
