# Supplementary material for: Evaluation of an intervention aimed at supporting new parents: the Baby Newsletter project
Source: Ital J Pediatr. 2020 Sep 4;46:123. doi: 10.1186/s13052-020-00886-5 (PMC7487811; doi:10.1186/s13052-020-00886-5)
Supplement: Supplementary file 2 — Additional file 2. [file 13052_2020_886_MOESM2_ESM.zip]

Archive with 2 entries (2 files):
- Appendix 2 poster 3-6 months.jpg
- Appendix 2_translation_06_06_2020.doc
